# Supplementary material for: Characterization of an N-terminal Nav1.5 channel variant – a potential risk factor for arrhythmias and sudden death?
Source: BMC Med Genet. 2020 Nov 19;21:227. doi: 10.1186/s12881-020-01170-3 (PMC7678220; doi:10.1186/s12881-020-01170-3)
Supplement: Supplementary file 1 — Additional file 1. List of genes included in the TruSight Cardio Panel (Illumina). [file 12881_2020_1170_MOESM1_ESM.xlsx]

## Sheet: Tabelle1
Supplemental data
List of genes included in the TruSight Cardio Panel (Illumina)
ABCC9	DPP6	KCNQ1	PTPN11	TRDN
ABCG5	DSC2	KLF10	RAF1	TRIM63
ABCG8	DSG2	KRAS	RANGRF	TRPM4
ACTA1	DSP	LAMA2	RBM20	TTN
ACTA2	DTNA	LAMA4	RYR1	TTR
ACTC1	EFEMP2	LAMP2	RYR2	TXNRD2
ACTN2	ELN	LDB3	SALL4	VCL
AKAP9	EMD	LDLR	SCN1B	ZBTB17
ALMS1	EYA4	LDLRAP1	SCN2B	ZHX3
ANK2	FBN1	LMF1	SCN3B	ZIC3
ANKRD1	FBN2	LMNA	SCN4B
APOA4	FHL1	LPL	SCN5A
APOA5	FHL2	LTBP2	SCO2
APOB	FKRP	MAP2K1	SDHA
APOC2	FKTN	MAP2K2	SEPN1
APOE	FXN	MIB1	SGCB
BAG3	GAA	MURC	SGCD
BRAF	GATAD1	MYBPC3	SGCG
CACNA1C	GCKR	MYH11	SHOC2
CACNA2D1	GJA5	MYH6	SLC25A4
CACNB2	GLA	MYH7	SLC2A10
CALM1	GPD1L	MYL2	SMAD3
CALR3	GPIHBP1	MYL3	SMAD4
CASQ2	HADHA	MYLK	SNTA1
CAV3	HCN4	MYLK2	SOS1
CBL	HFE	MYO6	SREBF2
CBS	HRAS	MYOZ2	TAZ
CETP	HSPB8	MYPN	TBX20
COL3A1	ILK	NEXN	TBX3
COL5A1	JAG1	NKX2-5	TBX5
COL5A2	JPH2	NODAL	TCAP
COX15	JUP	NOTCH1	TGFB2
CREB3L3	KCNA5	NPPA	TGFB3
CRELD1	KCND3	NRAS	TGFBR1
CRYAB	KCNE1	PCSK9	TGFBR2
CSRP3	KCNE2	PDLIM3	TMEM43
CTF1	KCNE3	PKP2	TMPO
DES	KCNH2	PLN	TNNC1
DMD	KCNJ2	PRDM16	TNNI3
DNAJC19	KCNJ5	PRKAG2	TNNT2
DOLK	KCNJ8	PRKAR1A	TPM1
